# Supplementary material for: On the Utility of Short Echo Time (TE) Single Voxel 1H–MRS in Non–Invasive Detection of 2–Hydroxyglutarate (2HG); Challenges and Potential Improvement Illustrated with Animal Models Using MRUI and LCModel
Source: PLoS One. 2016 Jan 28;11(1):e0147794. doi: 10.1371/journal.pone.0147794 (PMC4731570; doi:10.1371/journal.pone.0147794)
Supplement: S1 File — (XLSX) [file pone.0147794.s001.xlsx]

## Sheet: LC-MS (2HG)
	Rat number (tissue type)		2HGLC–MS (×105, relative intensities)
	Group A (2HG-absent)
	#1 (F98 IDH1-WT)		0.0901037
	#2 (F98 IDH1-WT)		0.149613
	#3 (F98 IDH1-WT)		0.0776731
	#4 (F98 IDH2-WT)		0.103809
	#5 (F98 IDH2-WT)		0.108695
	#6 (F98 IDH2-WT)		0.129102
	#7 (CN VOI)		0.0653316
	#8 (CN VOI)		0.0601405
	#9 (CN VOI)		0.0861281
	#10 (CN VOI)		0.0754318
	#11 (CN VOI)		0.0887153
	#12 (CN VOI)		0.0944351
	Group B (2HG-present)
	#13 (F98 IDH2-R172K)		3.52064
	#14 (F98 IDH2-R172K)		4.78911
	#15 (F98 IDH2-R172K)		3.44489
	#16 (F98 IDH2-R172K)		3.13764
	#17 (F98 IDH2-R172K)		4.12141
	#18 (F98 IDH2-R172K)		5.36275
	#19 (F98 IDH2-R172K)		5.46538
