# Supplementary material for: On the Utility of Short Echo Time (TE) Single Voxel 1H–MRS in Non–Invasive Detection of 2–Hydroxyglutarate (2HG); Challenges and Potential Improvement Illustrated with Animal Models Using MRUI and LCModel
Source: PLoS One. 2016 Jan 28;11(1):e0147794. doi: 10.1371/journal.pone.0147794 (PMC4731570; doi:10.1371/journal.pone.0147794)
Supplement: S2 File — (XLSX) [file pone.0147794.s002.xlsx]

## Sheet: Sheet3
			MRUI									LCModel
	Rat number (tissue type)		FID Truncation				Voxel-specific baseline					Simulated baseline				Voxel-specific baseline
			2HG /water	2HG CRLB(%)	Detectability		2HG /water	2HG CRLB(%)	Detectability	Detectability (2HG cut-off* consideration)		2HG /water	2HG CRLB(%)	Detectability		2HG /water	2HG CRLB(%)	Detectability	Detectability (2HG cut-off# consideration)
	Group A (2HG-absent)
	#1 (F98 IDH1-WT)		0	n/a	Tn		0	n/a	Tn	Tn		2.825	20	Fp		1.692	47	U	Fp
	#2 (F98 IDH1-WT)		0	n/a	Tn		0.674289	31	U	Fp		3.32	15	Fp		0.277	217	U	Tn
	#3 (F98 IDH1-WT)		0	n/a	Tn		0.0293394	424	U	Tn		2.894	21	U		0.765	104	U	Fp
	#4 (F98 IDH2-WT)		0	n/a	Tn		0.271138	54	U	Fp		2.218	18	Fp		0	999	Tn	Tn
	#5 (F98 IDH2-WT)		1.37	21	U		0	n/a	Tn	Tn		3.278	13	Fp		1.46	36	U	Fp
	#6 (F98 IDH2-WT)		0.698	85	U		0	n/a	Tn	Tn		4.503	17	Fp		0	999	Tn	Tn
	#7 (CN VOI)		0	n/a	Tn		0	n/a	Tn	Tn		2.822	20	Fp		0.756	74	U	Fp
	#8 (CN VOI)		0	n/a	Tn		0	n/a	Tn	Tn		2.687	20	Fp		0.275	217	U	Tn
	#9 (CN VOI)		0	n/a	Tn		0	n/a	Tn	Tn		3.275	18	Fp		0.864	83	U	Fp
	#10 (CN VOI)		0	n/a	Tn		0	n/a	Tn	Tn		2.721	23	U		0	999	Tn	Tn
	#11 (CN VOI)		0	n/a	Tn		0	n/a	Tn	Tn		2.038	24	U		0	999	Tn	Tn
	#12 (CN VOI)		0	n/a	Tn		0	n/a	Tn	Tn		3.045	21	U		0.8	100	U	Fp
	Group B (2HG-present)
	#13 (F98 IDH2-R172K)		0.03	447	U		5.51829	7	Tp	Tp		4.116	8	Tp		5.31	15	Tp	Tp
	#14 (F98 IDH2-R172K)		2.295	10	Tp		2.9065	7	Tp	Tp		6.797	11	Tp		4.419	24	U	Tp
	#15 (F98 IDH2-R172K)		4.089	6	Tp		2.36789	9	Tp	Tp		3.83	9	Tp		3.708	13	Tp	Tp
	#16 (F98 IDH2-R172K)		0	n/a	Fn		0.477642	54	U	Tp		5.752	13	Tp		6.7593	19	Tp	Tp
	#17 (F98 IDH2-R172K)		3.971	5	Tp		8.63821	5	Tp	Tp		7.494	10	Tp		5.3235	16	Tp	Tp
	#18 (F98 IDH2-R172K)		0	n/a	Fn		5.65041	7	Tp	Tp		4.116	20	Tp		0	999	Fn	Fn
	#19 (F98 IDH2-R172K)		0.806	23	U		2.21545	8	Tp	Tp		5.805	9	Tp		3.289	18	Tp	Tp
	Correct detection				13 (68%)				15 (79%)	17 (89%)				7 (37%)				9 (47%)	12 (63%)
	Incorrect detection				2 (11%)				0 (0%)	2 (11%)				8 (42%)				1 (5%)	7 (37%)
	Uncertain case (CRLB >20%)				4 (21%)				4 (21%)	0 (0%)				4 (21%)				9 (47%)	0 (0%)
	Tn, true-negative; Tp, true-positive; Fn, false-negative; Fp, false-positive; U, uncertain case (CRLB >20%); n/a, not available; *2HG/water cut-off for 2HG absent voxel=0.20; #2HG/water cut-off for 2HG absent voxel=0.52
