# Supplementary material for: On the Utility of Short Echo Time (TE) Single Voxel 1H–MRS in Non–Invasive Detection of 2–Hydroxyglutarate (2HG); Challenges and Potential Improvement Illustrated with Animal Models Using MRUI and LCModel
Source: PLoS One. 2016 Jan 28;11(1):e0147794. doi: 10.1371/journal.pone.0147794 (PMC4731570; doi:10.1371/journal.pone.0147794)
Supplement: S3 File — (XLSX) [file pone.0147794.s003.xlsx]

## Sheet: Linear regression
		MRUI	LCModel
	Pearson r	0.791571	0.81435
	p value	0.0004	0.0075
	Function (best-fit)	y=0.96x+0.06	y=1.06x+0.36
	Cutoff for 2HG absent voxel	0.20=(0.96×0.15)+0.06	0.52=(1.06×0.15)+0.36
	Best-fit values
	Slope	0.9587 ±0.2053	1.055 ±0.2841
	Y-intercept when X=0.0	0.06207 ±0.5875	0.3556 ±0.8525
	X-intercept when Y=0.0	-0.06475	-0.3371
	1/slope	1.043	0.948
	95% Confidence Intervals
	Slope	0.5153 to 1.402	0.3829 to 1.727
	Y-intercept when X=0.0	-1.207 to 1.331	-1.660 to 2.372
	X-intercept when Y=0.0	-2.182 to 1.019	-5.306 to 1.123
	Goodness of Fit
	r²	0.6266	0.6632
	Sy.x	1.747	1.709
	Is slope significantly non-zero?
	F	21.81	13.78
	DFn, DFd	1.000, 13.00	1.000, 7.000
	P value	0.0004	0.0075
	Deviation from zero?	Significant	Significant
	Data
	Number of X values	15	9
	Maximum number of Y replicates	1	1
	Total number of values	15	9
	Number of missing values	4	10
	Runs test
	Points above line	3	3
	Points below line	12	6
	Number of runs?? [X not in order].	5	5
	P value (runs test)
	Deviation from linearity
